# Supplementary material for: Interactome overlap between risk genes of epilepsy and targets of anti-epileptic drugs
Source: PLoS One. 2022 Aug 25;17(8):e0272428. doi: 10.1371/journal.pone.0272428 (PMC9409560; doi:10.1371/journal.pone.0272428)
Supplement: S1 File — (ZIP) [file pone.0272428.s005.zip]

Archive with 1 entries (1 files):
- ctd_allKI.rda
